# Supplementary material for: Versatile Endogenous Editing of GluRIIA in Drosophila melanogaster
Source: Cells. 2024 Feb 10;13(4):323. doi: 10.3390/cells13040323 (PMC10887371; doi:10.3390/cells13040323)
Supplement: Supplementary file 1 [file cells-13-00323-s001.zip]

Archive with 1 entries (1 files):
- cells-2850372-supplementary.pdf
